# Supplementary material for: Cyclization-blocked proguanil as a strategy to improve the antimalarial activity of atovaquone
Source: Commun Biol. 2019 May 3;2:166. doi: 10.1038/s42003-019-0397-3 (PMC6499835; doi:10.1038/s42003-019-0397-3)
Supplement: Supplementary file 4 — Supplementary Data 1 [file 42003_2019_397_MOESM4_ESM.xlsx]

## Sheet: Figure 3 and 4
In vitro IC50 of proguanil, tBuPG and control antimalarials at 48 h, 72 h and 96 h
3D7 48h							3D7 72h						3D7 96h
	IC50 (M)				Average	SD	IC50 (M)						IC50 (M)
	n=1	n=2	n=3	n=4			n=1	n=2	n=3	n=4	Average	SD	n=1	n=2	n=3	Average	SD
progunail	4.63e-05	5.81e-05	3.43e-05		4.62333e-05	1.19001e-05	7.46e-07	5.27e-07	1.86e-07		4.86333e-07	2.82206e-07	1.62e-07	9.72e-08	8.02e-08	1.13133e-07	4.3165e-08
tBuPG	7.01e-06	6.43e-06	9.31e-06		7.58333e-06	1.5232e-06	2.13e-07	5.41e-07	2.22e-07		3.25333e-07	1.86827e-07	4.56e-08	3.28e-08	6e-08	4.61333e-08	1.36078e-08
cycloguanil	5.82e-09	1.19e-08	1.6e-08		1.124e-08	5.12199e-09	3.72e-09	3.54e-09	7.81e-09		5.02333e-09	2.415e-09	4.56e-09	3.54e-09	4.09e-09	4.06333e-09	5.10523e-10
chloroquine	9.33e-09	4.39e-09	9.02e-09	6.22303e-09	7.24076e-09	2.3589e-09	6.42e-09	3.1e-09	7.62e-09	6.18515e-09	5.83129e-09	1.92624e-09	5.06e-09	2.41e-09	7.26e-09	4.91e-09	2.42848e-09
pyrimethamine	1.52e-08	4.61e-08	7.64e-09		2.298e-08	2.03762e-08	1.27e-08	1.2e-08	1.03e-08		1.16667e-08	1.23423e-09	1.01e-08	6.83e-09	6.91e-09	7.94667e-09	1.86527e-09
atovaquone	3.76e-10	2.27e-10	7.93e-11		2.27433e-10	1.4835e-10	8.76e-11	2.31e-10	1.34e-10		1.50867e-10	7.31728e-11	1.25e-10	8.85e-10	1.18e-10	3.76e-10	4.40821e-10
artemisinin	5.66e-09	9.25e-09	4.59e-09		6.5e-09	2.44092e-09	3.38e-09	7.37e-09	2.89e-09		4.54667e-09	2.45732e-09	2.59e-09	6.73e-09	2.9e-09	4.07333e-09	2.30596e-09
clindamycin	>1.0E-04	>1.0E-04	>1.0E-04		>1.0E-04	NA	3.04e-08	4.49289e-09	7.42e-09	8.02567e-09	1.25846e-08	1.19767e-08	<3.0E-09	<3.0E-09	3.91e-09	<4.0E-09	NA
Dd2 48h							Dd2 72h						Dd2 96h
	IC50 (M)				Average	SD	IC50 (M)						IC50 (M)
	n=1	n=2	n=3	n=4			n=1	n=2	n=3	n=4	Average	SD	n=1	n=2	n=3	Average	SD
progunail	1.44e-05	1.39e-05	2.65e-05	3.92e-05	2.35e-05	1.19786e-05	1.62e-07	8.18e-07	1.49e-07		3.76333e-07	3.8255e-07	1.42e-07	6.17e-07	8.65e-07	5.41333e-07	3.67391e-07
tBuPG	1.12e-05	8.83e-06	1.32e-05		1.10767e-05	2.18761e-06	4.06e-07	4.78e-07	6.03e-07		4.95667e-07	9.96812e-08	9.87e-08	2.97e-07	5.67326e-07	3.21009e-07	2.35234e-07
cycloguanil	5.52e-06	5.08e-06	5.75e-06	1.24e-05	7.1875e-06	3.4861e-06	2.53e-06	1.76e-06	2.53e-06	3.07e-06	2.4725e-06	5.38911e-07	1.91e-06	2.54e-06	2.27e-06	2.24e-06	3.1607e-07
chloroquine	7.23e-08	2.96e-08	9.96e-08	1.39e-07	8.5125e-08	4.60418e-08	5.97e-08	2.96e-08	6.78e-08	1.16e-07	6.8275e-08	3.58106e-08	3.16e-08	9.49e-08	1.15e-07	8.05e-08	4.35248e-08
pyrimethamine	4.59e-05	4.08e-05	5.17e-05	7.02e-05	5.215e-05	1.28308e-05	1.71e-05	3.91e-06	4.14e-05		2.08033e-05	1.90174e-05	3.92e-06	1.53e-05	3.69e-05	1.87067e-05	1.67518e-05
atovaquone	1.2e-09	1.97e-09	1.31865e-09		1.49622e-09	4.14574e-10	4.29e-11	8.83e-11	2.84e-10		1.384e-10	1.2812e-10	2.16e-10	3.39e-10	8.41e-10	4.65333e-10	3.31099e-10
artemisinin	8.49e-09	7.12e-09	9.31e-09		8.30667e-09	1.10645e-09	2.77e-09	2.02e-09	4.25e-09		3.01333e-09	1.13474e-09	3.92e-09	3.99e-09	4.87e-09	4.26e-09	5.29434e-10
clindamycin	8.43e-05	6.09e-05	9.95e-05	>1.0E-04	8.15667e-05	1.94446e-05	8.13e-09	5.19e-09	1.07e-08		8.00667e-09	2.75707e-09	3.63e-09	<3.0E-09	3.4e-09	<4.0E-09	NA
FCR3 48h				µ							FCR3 72h										FCR3 96h
	IC50 (M)								Average	SD	IC50 (M)										IC50 (M)
	n=1	n=2	n=3	n=4	n=5	n=6	n=7	n=8			n=1	n=2	n=3	n=4	n=5	n=6	n=7	n=8	Average	SD	n=1	n=2	n=3	n=4	n=5	n=6	n=7	n=8	Average	SD
progunail	3.46e-05	3.97e-05	3.00824e-05						3.47941e-05	4.81172e-06	2.27e-06	4.39e-06	2.00486e-06						2.88829e-06	1.30726e-06	7.14e-07	9.55e-07	4.77608e-07						7.15536e-07	2.387e-07
tBuPG	1.97e-05	1.5703e-05	1.48715e-05						1.67582e-05	2.58139e-06	2.7e-06	4.27932e-06	1.89335e-06						2.95756e-06	1.21366e-06	1.85e-06	1.89097e-06	5.16684e-07						1.41922e-06	7.81886e-07
cycloguanil	4.17e-06	7.04e-06	6.69e-06						5.96667e-06	1.56577e-06	1.18e-06	1.32e-06	8.08e-07						1.10267e-06	2.64615e-07	8.36e-07	8.93e-07	4.26e-07						7.18333e-07	2.54767e-07
chloroquine	9.56e-08	8.04e-08	7.05e-08	5.81e-08	4.83e-08	3.38e-08	3.41061e-08	4.47982e-08	5.82005e-08	2.23492e-08	5.57e-08	3.24e-08	3.25e-08	2.9e-08	1.86e-08	1.43e-08	1.74453e-08	2.90476e-08	2.86241e-08	1.30567e-08	5.08e-08	3.43e-08	4.99e-08	3.45e-08	3.49e-08	2.45e-08	2.5802e-08	2.13949e-08	3.45121e-08	1.10224e-08
pyrimethamine	5.48e-08	1.04e-07	3.44e-08						6.44e-08	3.57793e-08	1.17e-08	8.72e-09	6.47e-09						8.96333e-09	2.62348e-09	9.46e-09	1.06e-08	5.83e-09						8.63e-09	2.49096e-09
atovaquone	1.72e-09	2.20102e-09	1.91773e-09						1.94625e-09	2.41774e-10	<1.53E-10	1.69808e-10	1.63477e-10						1.66643e-10	4.47672e-12	2.01e-10	5.21595e-10	6.66928e-10						4.63174e-10	2.38395e-10
artemisinin	3.66e-09	9.1e-09	4.69692e-09						5.81897e-09	2.88837e-09	1.29e-09	4.51e-09	1.7577e-09						2.51923e-09	1.73984e-09	1.95e-09	3.77e-09	1.68661e-09						2.46887e-09	1.13448e-09
clindamycin	7.41e-05	8.53e-05	5.41e-05						7.11667e-05	1.58055e-05	5.16e-09	1.8e-08	3.15e-09						8.77e-09	8.05635e-09	<3.0E-09	<3.0E-09	<3.0E-09						<3.0E-09	NA
K1 48h										K1 72h									K1 96h
	IC50 (M)							Average	SD	IC50 (M)									IC50 (M)
	n=1	n=2	n=3	n=4	n=5	n=6	n=7			n=1	n=2	n=3	n=4	n=5	n=6	n=7	Average	SD	n=1	n=2	n=3	n=4	n=5	n=6	n=7	Average	SD
progunail	3.34e-05	3.33e-05	2.34e-05	2.26578e-05				2.81894e-05	5.96674e-06	1.46e-06	4.24e-07	5.65e-07	1.63401e-06				1.02075e-06	6.14506e-07	2.62e-06	1.73e-06	4.73e-07	6.37052e-07				1.36501e-06	1.00562e-06
tBuPG	7.32e-06	8.68915e-06	7.77126e-06	1.33844e-05	7.09714e-06	8.2426e-06		8.75076e-06	2.34409e-06	8.13e-08	1.40413e-07	5.45865e-08	9.61003e-08	5.64239e-08	9.1279e-08		8.66838e-08	3.15326e-08	1.18e-07	9.44097e-08	8.80406e-08	1.01682e-08	1.8873e-07			9.98697e-08	6.41112e-08
cycloguanil	3.8e-06	2.84e-06	2.35e-06					2.99667e-06	7.37586e-07	5.54e-07	4.64e-07	5.46e-07					5.21333e-07	4.9813e-08	6.2e-07	4.34e-07	5.81e-07					5.45e-07	9.80867e-08
chloroquine	5.57e-08	1.24e-07	8.99e-08	1.16e-07	2.63e-07	8.39816e-08	5.52321e-08	1.12545e-07	7.1443e-08	2.5e-08	2.24e-08	1.53e-07	7.62e-08	1.3e-07	4.53232e-08	1.4968e-08	6.66987e-08	5.53465e-08	3.01e-08	6.88e-08	4.21e-08	2e-07	5.531e-08	3.98499e-08		7.26933e-08	6.38015e-08
pyrimethamine	3.77e-05	2.78e-05	2.12e-05					2.89e-05	8.30482e-06	6.47e-06	6.95e-06	3.87e-06					5.76333e-06	1.65715e-06	1.08e-05	7.62e-06	4.7e-06					7.70667e-06	3.05092e-06
atovaquone	1.09e-09	2.62118e-09	2.71047e-09					2.14055e-09	9.10899e-10	2.46e-10	3.58093e-10	7.57875e-10					4.53989e-10	2.69075e-10	6.49e-10	9.30827e-10	6.94726e-10					7.58184e-10	1.51251e-10
artemisinin	4.86505e-09	3.76292e-09	4.95299e-09	5.49923e-09	2.05618e-09			4.22727e-09	1.36753e-09	1.96953e-09	1.57701e-09	1.2168e-09	1.78465e-09	6.60893e-10			1.44178e-09	5.18353e-10	2.03074e-09	1.10695e-09	1.33208e-09	8.28789e-10				1.32464e-09	5.13772e-10
clindamycin	6.56e-05	8.05e-05	6.73e-05					7.11333e-05	8.15618e-06	5.71e-09	<3.0E-09	6.49e-09					<7.0E-09	NA	<3.0E-09	<3.0E-09	4.65e-09					<5.0E-09	NA
C2B 48h													C2B 72h												C2B 96h
	IC50 (M)										Average	SD	IC50 (M)												IC50 (M)
	n=1	n=2	n=3	n=4	n=5	n=6	n=7	n=8	n=9	n=10			n=1	n=2	n=3	n=4	n=5	n=6	n=7	n=8	n=9	n=10	Average	SD	n=1	n=2	n=3	n=4	n=5	n=6	n=7	n=8	n=9	Average	SD
progunail	1.42e-05	1.9e-05	3.23e-05	1.47e-05	1.35e-05						1.874e-05	7.87928e-06	1.24e-07	9.15e-08	1.66e-07	1.4e-07	2e-07						1.443e-07	4.12062e-08	1.29e-07	6.04e-08	8.73e-08	1.21e-07	2.13e-07					1.2214e-07	5.77268e-08
tBuPG	6.91e-06	7.25e-06	7.31669e-06								7.1589e-06	2.18113e-07	9.47e-08	1.33e-07	7.1139e-08								9.9613e-08	3.12218e-08	4.66e-08	1.55e-07	5.0823e-08							8.4141e-08	6.1402e-08
cycloguanil	5.36e-05	5.39e-05	6.08e-05								5.61e-05	4.07308e-06	5.77e-06	2.99e-06	7.16e-06	4.88e-06							5.2e-06	1.74671e-06	4.29e-06	4.86e-06	3.35e-06	3.38e-06						3.97e-06	7.36433e-07
chloroquine	3.43296e-08	2.63079e-08	3.38226e-08	3.15254e-08	1.71e-08	5.32e-08	4.12e-08	1.28113e-08	1.315e-08	1.35059e-08	2.76953e-08	1.36533e-08	1.19843e-08	1.2953e-08	1.911e-08	1.30055e-08	1.33e-08	2.5e-08	2.41e-08	7.43984e-09	1.06146e-08	1.13277e-08	1.48835e-08	5.86509e-09	1.82284e-08	1.50825e-08	1.52221e-08	1.6993e-08	1.23e-08	3.05e-08	1.00787e-08	1.51124e-08	8.7819e-09	1.5811e-08	6.31435e-09
pyrimethamine	1.58e-05	3.96e-05	5.23e-05	1.68e-05							3.1125e-05	1.7891e-05	3.02e-06	3.98e-06	4.41e-06	1.77e-06							3.295e-06	1.171e-06	3.52e-06	3.56e-06	4.91e-06	1.43e-06						3.355e-06	1.43677e-06
atovaquone	1.56e-05	1.68e-05	2.45393e-05								1.89798e-05	4.85192e-06	1.21e-05	4.16e-06	6.93e-06	9.53555e-06							8.18139e-06	3.41208e-06	1.32e-05	7.07e-06	6.14e-06	1.35579e-05						9.99197e-06	3.93204e-06
artemisinin	3.61e-09	4.01e-09	2.41e-09								3.34333e-09	8.32666e-10	1.35e-09	2.71e-09	1.23e-09	1.09e-09							1.595e-09	7.50888e-10	1.35e-09	3.84e-09	1.09e-09	1.02e-09						1.825e-09	1.35081e-09
clindamycin	>1.0E-04	>1.0E-04	>1.0E-04	>1.0E-04							>1.0E-04	NA	<3.0E-09	<3.0E-09	<3.0E-09								<3.0E-09	NA	<3.0E-09	<3.0E-09	<3.0E-09							<3.0E-9	NA

## Sheet: Figure 5
Figure 5
Data are presented as mean growth inhibition, with each assay being performed in triplicate
	+ isopentenyl pyrophosphate supplementation				No isopentenyl pyrophosphate supplementation
	Assay 1	Assay 2	Mean	SD	Assay 1	Assay 2	Mean	SD
proguanil (M)
0.0001	107.6	97.87	102.735	6.88015	100.2	98.12	99.16	1.47078
5e-05	107.4	99.84	103.62	5.34573	100.3	99.13	99.715	0.827315
2.5e-05	107.2	99.58	103.39	5.38815	100.2	100.08	100.14	0.0848528
1.25e-05	106	97.7	101.85	5.86899	99.3	98.68	98.99	0.438406
6.25e-06	102.8	96.24	99.52	4.63862	96.9	97.38	97.14	0.339411
3.125e-06	98.4	95.06	96.73	2.36174	93.5	96.68	95.09	2.2486
1.5625e-06	93.4	90.7	92.05	1.90919	89.7	95.36	92.53	4.00222
7.8125e-07	86.9	85.76	86.33	0.806102	84.6	92.66	88.63	5.69928
3.90625e-07	67.3	72.55	69.925	3.71231	67.8	80.23	74.015	8.78934
1.95313e-07	40.2	53.06	46.63	9.09339	38	59.44	48.72	15.1604
9.76563e-08	8.4	11.62	10.01	2.27688	8.3	22.46	15.38	10.0126
4.88281e-08	-2.8	10.47	3.835	9.38331	2.4	17.72	10.06	10.8329
2.44141e-08	2.8	19.01	10.905	11.4622	7	4.72	5.86	1.6122
1.2207e-08	5.9	17.15	11.525	7.95495	5.6	13.32	9.46	5.45886
6.10352e-09	10.8	22.41	16.605	8.20951	5.3	26.11	15.705	14.7149
3.05176e-09	12.2	17.91	15.055	4.03758	19.7	26.55	23.125	4.84368
	+ isopentenyl pyrophosphate supplementation				No isopentenyl pyrophosphate supplementation
	Assay 1	Assay 2	Mean	SD	Assay 1	Assay 2	Mean	SD
tBuPG (M)
0.0001	98.48	99.92	99.2	1.01823	99.85	99.72	99.785	0.0919239
5e-05	99.19	99.64	99.415	0.318198	100.04	99.51	99.775	0.374767
2.5e-05	99.06	99.48	99.27	0.296985	100.12	99.51	99.815	0.431335
1.25e-05	98.65	99.44	99.045	0.558614	99.92	99.52	99.72	0.282843
6.25e-06	98.79	99.29	99.04	0.353553	100.01	99.35	99.68	0.46669
3.125e-06	98.5	98.79	98.645	0.205061	99.4	98.39	98.895	0.714178
1.5625e-06	97.39	97.9	97.645	0.360624	97.85	96.85	97.35	0.707107
7.8125e-07	96.09	95.19	95.64	0.636396	95.31	93.36	94.335	1.37886
3.90625e-07	93.94	94.71	94.325	0.544472	90.43	92.21	91.32	1.25865
1.95313e-07	83.59	86.33	84.96	1.93747	69.33	77.75	73.54	5.95384
9.76563e-08	60.63	73.28	66.955	8.9449	37.71	51.47	44.59	9.72979
4.88281e-08	26.04	47.36	36.7	15.0755	0.69	3.93	2.31	2.29103
2.44141e-08	-2.43	17.08	7.325	13.7957	-12.61	4.75	-3.93	12.2754
1.2207e-08	-11.93	8.13	-1.9	14.1846	-14.92	-11.99	-13.455	2.07182
6.10352e-09	-15.6	-2.91	-9.255	8.97319	-15.22	-0.44	-7.83	10.451
3.05176e-09	-11.78	-2.47	-7.125	6.58316	-12.42	-2.23	-7.325	7.20542
	+ isopentenyl pyrophosphate supplementation				No isopentenyl pyrophosphate supplementation
	Assay 1	Assay 2	Mean	SD	Assay 1	Assay 2	Mean	SD
clindamycin (M)
0.0001	40.9	69.39	55.145	20.1455	96.8	103.12	99.96	4.46891
5e-05	29.4	37.55	33.475	5.76292	97.3	101.63	99.465	3.06177
2.5e-05	32.6	32.76	32.68	0.113137	97.3	101.5	99.4	2.96985
1.25e-05	22	34.44	28.22	8.79641	97.3	100.54	98.92	2.29103
6.25e-06	31.1	33.64	32.37	1.79605	97.8	101.33	99.565	2.49609
3.125e-06	29.1	35.92	32.51	4.82247	97.9	101.18	99.54	2.31931
1.5625e-06	22.6	37.85	30.225	10.7834	97	101.1	99.05	2.89914
7.8125e-07	37.9	35.89	36.895	1.42128	96.4	101.07	98.735	3.30219
3.90625e-07	18.7	24.82	21.76	4.32749	96.4	100.05	98.225	2.58094
1.95313e-07	22	33.28	27.64	7.97616	96.1	99.35	97.725	2.2981
9.76563e-08	16	31.36	23.68	10.8612	95.5	100.6	98.05	3.60624
4.88281e-08	17.1	24.87	20.985	5.49422	94.1	100.43	97.265	4.47599
2.44141e-08	16.1	36.37	26.235	14.3331	93.3	98.42	95.86	3.62039
1.2207e-08	12.2	40.61	26.405	20.0889	75.3	65.31	70.305	7.064
6.10352e-09	8.7	40.56	24.63	22.5284	22.6	0	11.3	15.9806
3.05176e-09	13.4	41.79	27.595	20.0748	9.8	0	4.9	6.92965
	+ isopentenyl pyrophosphate supplementation				No isopentenyl pyrophosphate supplementation
	Assay 1	Assay 2	Mean	SD	Assay 1	Assay 2	Mean	SD
cycloguanil (M)
0.0001	103.5	107.24	105.37	2.64458	99.1	124.7	111.9	18.1019
5e-05	103.7	106.9	105.3	2.26274	99.9	124.3	112.1	17.2534
2.5e-05	103.5	106.64	105.07	2.22032	100	124.21	112.105	17.1191
1.25e-05	103.6	106.94	105.27	2.36174	100	124.15	112.075	17.0766
6.25e-06	103.6	106.92	105.26	2.34759	100	124.1	112.05	17.0413
3.125e-06	103.5	105.99	104.745	1.7607	100	123.88	111.94	16.8857
1.5625e-06	103.7	106.25	104.975	1.80312	100	123.89	111.945	16.8928
7.8125e-07	103.8	106.71	105.255	2.05768	100.1	124.28	112.19	17.0978
3.90625e-07	103.7	106.96	105.33	2.30517	99.7	124.07	111.885	17.2322
1.95313e-07	103.6	106.45	105.025	2.01525	100.1	124.04	112.07	16.9281
9.76563e-08	103.5	105.31	104.405	1.27986	100	123.48	111.74	16.6029
4.88281e-08	103.5	105.14	104.32	1.15966	100	124.18	112.09	17.0978
2.44141e-08	102.6	106.04	104.32	2.43245	98.6	123.75	111.175	17.7837
1.2207e-08	87.8	98.22	93.01	7.36805	75.3	112.23	93.765	26.1135
6.10352e-09	13.1	18.63	15.865	3.9103	16.5	36.99	26.745	14.4886
3.05176e-09	18.8	0	9.4	13.2936	4.7	8.92	6.81	2.98399

## Sheet: Figure 6
Figure 6 Data
Data are presented as mean growth inhibition, with each assay being performed in triplicate
	low p-aminobenzoic acid and folic acid				supplemented p-aminobenzoic acid and folic acid
	Assay 1	Assay 2	Mean	SD	Assay 1	Assay 2	Mean	SD
proguanil (M)
5e-06	81.622	73.6243	77.6231	5.6552	79.3994	86.7771	83.0882	5.2168
2.5e-06	70.3305	58.6409	64.4857	8.26583	68.6126	77.1775	72.895	6.05626
1.25e-06	59.8625	47.4807	53.6716	8.75525	55.5703	69.779	62.6746	10.0471
6.25e-07	46.1866	36.0387	41.1126	7.17568	45.0621	62.1965	53.6293	12.1158
3.125e-07	33.9933	24.8564	29.4248	6.46079	28.1854	45.0215	36.6035	11.9049
1.5625e-07	25.1101	17.6298	21.3699	5.28932	11.9544	35.0557	23.505	16.3351
7.8125e-08	13.94	9.41436	11.6772	3.2001	3.76365	14.5147	9.13916	7.60211
3.90625e-08	9.10692	3.65746	6.38219	3.85335	-1.63195	9.72468	4.04636	8.03035
1.95313e-08	6.05383	-1.01657	2.51863	4.99953	13.9003	-2.89078	5.50477	11.8731
9.76563e-09	3.391	-0.40884	1.49108	2.68689	4.74548	2.02962	3.38755	1.9204
4.88281e-09	4.63794	0.513812	2.57587	2.9162	1.60099	0.746815	1.1739	0.603993
2.44141e-09	7.75528	1.14917	4.45222	4.67122	7.49635	7.69863	7.59749	0.143032
1.2207e-09	7.93137	6.16022	7.0458	1.25239	6.05015	5.80479	5.92747	0.173496
6.10352e-10	9.33774	8.23757	8.78766	0.777941	3.23736	4.19503	3.7162	0.677173
3.05176e-10	0.00713895	2.46409	1.23561	1.73733	-2.12728	-1.77592	-1.9516	0.248452
1.52588e-10	0.233206	4.69061	2.46191	3.15186	1.96807	-1.94029	0.0138891	2.76363
	low p-aminobenzoic acid and folic acid				supplemented p-aminobenzoic acid and folic acid
	Assay 1	Assay 2	Mean	SD	Assay 1	Assay 2	Mean	SD
tBuPG (M)
5e-06	86.2722	95.0867	90.6794	6.2328	84.2461	95.2612	89.7537	7.78881
2.5e-06	72.0983	81.1592	76.6288	6.40698	75.4557	85.7867	80.6212	7.30512
1.25e-06	58.7595	69.4344	64.097	7.54835	61.4858	79.847	70.6664	12.9834
6.25e-07	49.248	57.9733	53.6106	6.16969	51.6784	72.5696	62.124	14.7723
3.125e-07	39.7314	49.6845	44.7079	7.0379	37.7085	65.2261	51.4673	19.4579
1.5625e-07	29.2345	28.0001	28.6173	0.872869	26.4446	53.5781	40.0114	19.1863
7.8125e-08	13.6449	11.1662	12.4055	1.75268	8.12255	47.2891	27.7058	27.6949
3.90625e-08	12.3794	6.27222	9.32582	4.31845	1.77102	25.9368	13.8539	17.0878
1.95313e-08	7.64962	13.7897	10.7197	4.34168	5.30012	5.8169	5.55851	0.365415
9.76563e-09	5.98486	1.91503	3.94994	2.8778	3.25764	-5.06775	-0.905058	5.88694
4.88281e-09	4.46012	-2.7855	0.837308	5.12343	3.47309	1.84611	2.6596	1.15045
2.44141e-09	10.3049	1.08567	5.69531	6.51901	7.30814	1.89647	4.60231	3.82663
1.2207e-09	6.07302	5.56617	5.81959	0.3584	5.49834	9.46977	7.48406	2.80823
6.10352e-10	5.08765	6.39795	5.7428	0.926524	7.16594	7.48674	7.32634	0.226839
3.05176e-10	3.81185	-1.10743	1.35221	3.47845	2.76641	7.10745	4.93693	3.06958
1.52588e-10	6.02635	3.82039	4.92337	1.55984	5.01142	0.651568	2.83149	3.08288
	low p-aminobenzoic acid and folic acid				supplemented p-aminobenzoic acid and folic acid
	Assay 1	Assay 2	Mean	SD	Assay 1	Assay 2	Mean	SD
chloroquine (M)
1e-06	101.787	99.6079	100.697	1.54078	102.384	99.6965	101.04	1.90052
5e-07	103.344	100.575	101.96	1.95814	102.682	101.242	101.962	1.01856
2.5e-07	103.366	100.384	101.875	2.10831	101.319	101.994	101.657	0.477369
1.25e-07	104.427	100.183	102.305	3.00106	103.752	102.722	103.237	0.727946
6.25e-08	104.118	100.169	102.143	2.79226	103.125	102.456	102.79	0.47329
3.125e-08	105.371	100.676	103.023	3.32027	104.541	102.554	103.547	1.40487
1.5625e-08	104.139	99.9879	102.064	2.93532	100.118	102.429	101.274	1.63414
7.8125e-09	48.5598	26.9587	37.7593	15.2743	17.514	51.4339	34.474	23.985
3.90625e-09	6.91274	15.1243	11.0185	5.80643	8.90603	0.945432	4.92573	5.62899
1.95312e-09	-2.11223	-5.18219	-3.64721	2.17079	-1.21844	-2.94329	-2.08087	1.21965
9.76562e-10	-5.53126	1.66908	-1.93109	5.09141	0.880961	-11.5715	-5.34525	8.80518
4.88281e-10	0.24536	-1.8742	-0.814418	1.49875	-3.34414	-12.3064	-7.82527	6.33727
2.44141e-10	3.33902	-5.88602	-1.2735	6.52309	1.24912	-8.451	-3.60094	6.85902
1.2207e-10	5.82996	4.07819	4.95407	1.23869	0.192847	-1.20854	-0.507846	0.990929
6.10352e-11	-2.22957	0.96324	-0.633166	2.25766	-6.41217	-13.2852	-9.84866	4.85994
3.05176e-11	4.33646	-2.54183	0.897318	4.86369	-2.73492	-6.29001	-4.51247	2.51383
	low p-aminobenzoic acid and folic acid				supplemented p-aminobenzoic acid and folic acid
	Assay 1	Assay 2	Mean	SD	Assay 1	Assay 2	Mean	SD
cycloguanil (M)
1e-06	100.216	101.201	100.708	0.696516	101.102	100.778	100.94	0.229433
5e-07	100.664	101.624	101.144	0.679037	101.66	101.738	101.699	0.0553792
2.5e-07	100.836	101.756	101.296	0.650337	102.494	102.044	102.269	0.318389
1.25e-07	101.192	102.455	101.824	0.893136	102.742	102.182	102.462	0.395715
6.25e-08	101.592	102.619	102.106	0.72668	102.081	102.153	102.117	0.0511226
3.125e-08	101.176	102.896	102.036	1.21587	102.023	102.398	102.211	0.265014		µ
1.5625e-08	101.068	102.844	101.956	1.25586	88.2453	97.5582	92.9017	6.58526
7.8125e-09	101.058	102.37	101.714	0.927988	24.4426	57.2882	40.8654	23.2254
3.90625e-09	98.9479	101.893	100.42	2.0825	8.58382	17.7253	13.1545	6.46399
1.95312e-09	89.2576	96.0233	92.6404	4.78407	7.53097	7.05366	7.29231	0.337505
9.76562e-10	76.2113	83.5844	79.8979	5.2136	6.35425	18.9622	12.6582	8.91517
4.88281e-10	50.8093	71.9649	61.3871	14.9592	13.7572	22.4553	18.1063	6.15045
2.44141e-10	7.83425	27.0275	17.4309	13.5717	10.1899	24.6625	17.4262	10.2337
1.2207e-10	12.7334	5.29251	9.01293	5.26147	13.0099	15.54	14.275	1.78904
6.10352e-11	0.0701414	-1.06633	-0.498093	0.803605	1.65979	6.37867	4.01923	3.33676
3.05176e-11	6.30733	1.81716	4.06224	3.17503	-0.367465	6.17955	2.90604	4.62944

## Sheet: Figure 7
In vitro IC50 of compounds against 3D7 and 3D7 yDHODH at 48 h and 96 h
3D7 48h								3D7 96h
	IC50 (M)					Average	SD	IC50 (M)
	n=1	n=2	n=3	n=4	n=5			n=1	n=2	n=3	n=4		Average	SD
progunail	2.08108e-05	2.83071e-05	1.61784e-05			2.17654e-05	6.12044e-06	3.2003e-07	6.12297e-07	3.766e-07	1.21872e-07		3.577e-07	2.01834e-07
tBuPG	1.20951e-05	1.09138e-05	8.52683e-06			1.05119e-05	1.81777e-06	2.8724e-07	2.64993e-07	8.32326e-08			2.11822e-07	1.11916e-07
Metformin	0.0075899	0.00563255	0.00638041			0.00653428	0.000987706	0.00190633	0.00244913	0.00375514			0.00270353	0.000950295
Atovaquoune	7.69667e-10	1.41779e-09	3.66538e-10	3.20703e-10		7.18675e-10	5.07853e-10	4.91653e-10	1.8077e-10	1.41721e-10			2.71381e-10	1.91757e-10
Myxothiazole	3.472e-08	2.57376e-08	2.31399e-08	1.06475e-08		2.35613e-08	9.93641e-09	5.17341e-09	1.64052e-08	1.19975e-08			1.1192e-08	5.65905e-09
ELQ-300	1.58426e-08	1.23014e-08	1.7392e-08			1.51787e-08	2.60944e-09	7.61036e-09	1.18542e-08	9.27714e-09			9.58057e-09	2.13813e-09
Decoquinate	3.92355e-10	5.44657e-10	6.54104e-10			5.30372e-10	1.31458e-10	2.90754e-10	2.80804e-10	4.48055e-10			3.39871e-10	9.38221e-11
Antimycin A	5.35769e-06	2.59354e-06	3.50915e-06			3.82013e-06	1.40807e-06	4.25413e-07	2.69678e-07	9.40222e-07			5.45104e-07	3.5093e-07
Sodium Azide	0.000766287	0.000735256	0.000700602			0.000734048	3.28591e-05	0.000178489	9.28176e-05	0.000155309			0.000142205	4.43134e-05
Oligomycin A	4.02853e-07	2.23975e-07	2.53064e-07			2.93297e-07	9.59863e-08	2.63705e-07	1.63521e-07	2.01251e-07			2.09492e-07	5.05979e-08
Chloroquine	1.24811e-08	1.23555e-08	1.43223e-08	6.28255e-09	9.02219e-09	1.08927e-08	3.20847e-09	6.61673e-09	6.92633e-09	4.86231e-09	1.15058e-08	5.21699e-09	7.02563e-09	2.83497e-09
3D7yDHODH 48h								3D7 yDHODH 96h
	IC50 (M)					Average	SD	IC50 (M)
	n=1	n=2	n=3	n=4	n=5			n=1	n=2	n=3	n=4	Average	SD
progunail	2.82882e-05	2.47714e-05	2.19063e-05			2.49886e-05	3.19649e-06	1.73085e-07	5.97295e-07	5.76957e-07	6.24604e-07	4.92985e-07	2.14158e-07
tBuPG	8.96243e-06	8.17986e-06	1.05256e-05			9.22263e-06	1.19432e-06	6.77087e-07	1.12301e-07	6.34553e-07		4.74647e-07	3.14521e-07
Metformin	0.00783098	0.00557683	0.00457399			0.00599393	0.00166807	0.0020926	0.00118206	0.002607		0.00196055	0.000721588
Atovaquoune	>5.0E-06	4.82782e-05	5.28671e-05			5.05727e-05	3.24484e-06	4.32451e-08	8.68553e-08	4.40603e-08	2.80198e-08	5.05451e-08	2.53059e-08
Myxothiazole	1.47568e-05	6.30779e-06	6.86757e-06			9.31072e-06	4.72474e-06	1.81581e-07	3.91095e-07	1.34445e-07		2.35707e-07	1.36618e-07
ELQ-300	>1.0E-04	>1.0E-04	>1.0E-04			>1.0E-04	NA	9.80379e-08	2.35214e-07	2.85384e-07		2.06212e-07	9.69818e-08
Decoquinate	>2.0E-07	>2.0E-07	>2.0E-07			>2.0E-07	NA	4.56668e-09	4.2123e-09	2.73836e-09		3.83911e-09	9.69608e-10
Antimycin A	>2.0E-05	>2.0E-05	>2.0E-05			>2.0E-05	NA	1.21794e-05	7.29055e-06	8.98032e-06		9.48342e-06	2.48295e-06
Sodium Azide	0.000769046	0.000657716	0.000646862			0.000691208	6.76278e-05	0.000193688	0.000129821	0.000150062		0.000157857	3.26392e-05
Oligomycin A	2.50177e-07	1.54493e-07	1.58858e-07			1.87843e-07	5.40272e-08	1.16597e-07	1.42082e-07	1.63034e-07		1.40571e-07	2.32553e-08
Chloroquine	1.21121e-08	1.27423e-08	6.28184e-09	4.92405e-09		9.01507e-09	3.9871e-09	6.73824e-09	6.46649e-09	7.52357e-09		6.90943e-09	5.4894e-10

## Sheet: Figure 8
Combinations of compounds that resulted in 50% growth inhibition were determined and are presented as Fraction Inhibitory Concentrations (FICs)
3D7 48 h assays
proguanil	atovaquone	tBuPG	atovaquone	proguanil	ELQ300	tBuPG	ELQ300
1	0	1	0	1	0	1	0
0	1	0	1	0	1	0	1
0.4912	0.1316	0.394	0.2357	0.045401	0.531966	0.000121648	0.517532
0.7695	0.063	0.7793	0.1345	0.014273	0.562861	0.00449744	0.328929
0.8788	0.0523	0.8117	0.2267	0.00110362	0.444505	0.140604	0.161388
0.6502	0.1239	0.4605	0.2474	0.120165	0.249359	0.135881	0.229656
0.3904	0.16	0.1359	0.3093	0.422406	0.0849704	0.035162	0.337465
0.1396	0.1826	0.3683	0.1002	0.664416	0.0275727	0.00863334	0.415872
0.0454	0.2188	0.7365	0.1552	0.770428	0.00880068	0.0198958	0.271732
0.9008	0.0292	0.4178	0.1686	0.0860403	0.737594	0.122954	0.111957
0.6882	0.0593	0.1233	0.2075	0.0494485	0.752692	0.524519	0.0228161
0.4372	0.0901	0.4518	0.0663	0.0223185	0.777634	0.697372	0.00452606
0.1744	0.117	0.6521	0.0469			0.883614	0.000892966
0.0631	0.1201	0.7613	0.0285			0.21521	0.533601
0.483044	0.164402	0.8656	0.0121			0.115128	0.560845
0.832682	0.124429	0.8609	0.0051			0.0457105	0.648979
0.932124	0.082762	0.9384	0.0021			0.00901336	0.652278
1.02179	0.040763	0.2728	0.0896			0.00175014	0.847032
1.07454	0.009603	0.1119	0.1748			0.000338806	0.876935
1.04122	0.008381	0.0428	0.1389
0.470725	0.178309
0.243978	0.282329
0.118025	0.278881
3D7 96 h assays
proguanil	atovaquone	tBuPG	atovaquone	proguanil	ELQ300	tBuPG	ELQ300
1	0	1	0	1	0	1	0
0	1	0	1	0	1	0	1
0.132189	0.197632	0.183877	0.192237	0.020001	0.154702	0.039554	0.503495
0.264407	0.128166	0.259454	0.126386	0.090086	0.011456	0.130998	0.096652
0.281939	0.0681159	0.322307	0.0684417	0.162346	0.000791	0.241936	0.015212
0.460897	0.0224209	0.434251	0.0232292	0.029335	0.102307	0.014585	0.636975
0.588119	0.00726478	0.549462	0.00775184	0.010553	0.343348	0.003226	1.10957
0.857581	0.00234179	0.718492	0.00257211	0.060048	0.229148	0.000711	0.342164
0.291843	0.0860417	0.347855	0.011871	0.191024	0.021338	0.265279	0.143936
0.226408	0.141437	0.265255	0.0486729	0.396196	0.001796	0.379285	0.012971
0.156088	0.303944	0.177793	0.12017	0.579688	0.000151	0.772788	0.001098
0.0805051	0.684758	0.0868295	0.461785	0.082609	0.165334	0.914487	9.3e-05
0.0407138	0.956692	0.0414195	0.777701	0.022471	0.379543	0.140388	0.46789
0.0789216	0.0367157	0.0341801	0.0133072	0.005976	0.556522	0.056875	0.857087
0.0926311	0.0190078	0.0887207	0.0058979			0.022442	0.261577
0.135482	0.00746807	0.118044	0.00186806
0.440056	0.00150256	0.289069	0.000261102
0.658424	0.000301644	0.603075	3.64724e-05
0.482892	6.05297e-05	0.946264	5.09431e-06
0.062739	0.0405845	0.0762195	0.0125694
0.0377151	0.168667	0.0429088	0.0290714
0.0182696	0.4266	0.0188767	0.253142
0.00524204	0.6506	0.00457758	0.561938
0.00149763	0.642702	0.00110432	0.805091
0.000427343	0.838081	0.000266077	0.773607
3D7-yDHODH 96 h assays
proguanil	atovaquone	tBuPG	atovaquone	proguanil	ELQ300	tBuPG	ELQ300
1	0	1	0	1	0	1	0
0	1	0	1	0	1	0	1
0.0934856	0.57573	0.07067	0.473901	0.136353	0.305012	0.379053	0.072371
0.0748586	0.55546	0.037241	0.93581	0.137315	0.206161	0.317893	0.090187
0.0428672	0.825661	0.265399	0.400562	0.20724	0.136762	0.265014	0.12747
0.0243303	0.891472	0.291208	0.346108	0.148681	0.274772	0.219798	0.223555
0.294324	0.0137661	0.323425	0.267809	0.085387	0.891479	0.358882	0.230347
		0.427235	0.205563	0.0483341	0.591314	0.572219	0.094005
		0.50098	0.156414	0.253698	0.366344	0.120712	0.307257
		0.470397	0.14458	0.374496	0.126968	0.14566	0.251442
		0.301937	0.270211			0.181141	0.176128
		0.185503	0.450897			0.297247	0.121801
		0.110691	0.790046			0.270326	0.083538
						0.213896	0.243208
						0.126706	0.493892
						0.049678	0.783477
						0.019002	0.825589

## Sheet: Figure 9
Combinations of compounds that resulted in 50% growth inhibition were determined and are presented as Fraction Inhibitory Concentrations (FICs)
3D7 48 h assays
cycloguanil	Proguanil	cycloguanil	tBuPG	cycloguanil	atovaquone
1	0	1	0	1	0
0	1	0	1	0	1
0.650222	1.20849	0.911264	1.05134	0.19508	1.68387
0.390418	1.15704	1.19105	0.686439	0.57058	1.5681
0.139639	1.29842	1.18789	0.382832	0.65586	1.38091
0.234029	0.758388	1.13227	0.243377	1.0822	1.02298
0.778302	0.924765	1.01778	0.226104	0.90955	0.68014
1.31103	0.544045	0.999178	0.2241	1.22047	0.41177
1.21602	0.164904	0.849076	0.18459	0.79468	1.41924
0.057113	0.913413	0.85178	0.124025	0.94889	1.27366
1.04833	0.624797	0.598171	1.10205	0.904	1.05462
0.988908	0.197689	0.192566	1.09501	1.07007	0.69088
				1.04877	0.40479
				1.00722	0.21897
				0.26235	0.8765
				0.11853	1.09422

## Sheet: Figure 10
	Replicate 1	Replicate 2
Proguanil (M)			Mean	SD
5e-05	-0.0565608	-0.029067	-0.0428139	0.0194411
1.66667e-05	0.167732	0.350066	0.258899	0.12893
5.55556e-06	0.501246	0.737097	0.619171	0.166772
1.85185e-06	0.694333	0.830301	0.762317	0.0961439
6.17284e-07	0.768447	1.02145	0.894947	0.178898
2.05761e-07	0.811356	0.733938	0.772647	0.0547429
6.85871e-08	0.7821	1.01987	0.900984	0.168127
2.28624e-08	0.893271	0.869794	0.881533	0.0166007
7.62079e-09	0.635822	0.874533	0.755178	0.168794
2.54026e-09	1.07466	0.749735	0.912196	0.229754
8.46754e-10	1.02395	0.876113	0.95003	0.104534
2.82251e-10	0.815256	1.10833	0.961793	0.207235
	Replicate 1	Replicate 2
tBuPG (M)			Mean	SD
5e-05	-0.0234045	-0.025907	-0.0246558	0.00176953
1.66667e-05	0.093618	0.176297	0.134958	0.0584629
5.55556e-06	0.36472	0.290037	0.327379	0.0528089
1.85185e-06	0.612417	0.583864	0.59814	0.02019
6.17284e-07	1.01419	0.871374	0.942784	0.100989
2.05761e-07	0.912775	0.931403	0.922089	0.0131719
6.85871e-08	0.916676	0.811344	0.86401	0.074481
2.28624e-08	0.910825	0.958258	0.934542	0.0335402
7.62079e-09	1.0493	0.797127	0.923214	0.178314
2.54026e-09	0.815256	0.955099	0.885177	0.0988839
8.46754e-10	1.10391	0.811344	0.957628	0.206877
2.82251e-10	1.05905	0.964577	1.01181	0.0668046
	Replicate 1	Replicate 2
Atovaquone (M)			Mean	SD
1e-05	-0.0195	-0.00853	-0.014015	0.00775696
3.33333e-06	-0.00585	-0.00932	-0.007585	0.00245366
1.11111e-06	0.00195	0.000948	0.001449	0.000708521
3.7037e-07	0.005851	0.012796	0.0093235	0.00491086
1.23457e-07	0.017553	0.004107	0.01083	0.00950776
4.11523e-08	0.00195	0.004897	0.0034235	0.00208384
1.37174e-08	0	0.011216	0.005608	0.00793091
4.57247e-09	0.018529	-0.00695	0.0057895	0.0180164
1.52416e-09	0.022429	0.007267	0.014848	0.0107212
5.08053e-10	0.021454	0.003317	0.0123855	0.0128248
1.69351e-10	0.007801	0.018325	0.013063	0.00744159
5.64503e-11	0.02828	0.019904	0.024092	0.00592273
